# Supplementary material for: Does Vancomycin Wrapping in Anterior Cruciate Ligament Reconstruction Affect Tenocyte Activity In Vitro?
Source: Antibiotics (Basel). 2021 Sep 8;10(9):1087. doi: 10.3390/antibiotics10091087 (PMC8466500; doi:10.3390/antibiotics10091087)
Supplement: Supplementary file 1 [file antibiotics-10-01087-s001.zip]

Archive with 1 entries (1 files):
- antibiotics-1328835-supplementary-done.pdf
